# Supplementary material for: Species composition and insecticide resistance in malaria vectors in Ellibou, southern Côte d’Ivoire and first finding of Anopheles arabiensis in Côte d’Ivoire
Source: Malar J. 2023 Mar 13;22:93. doi: 10.1186/s12936-023-04456-y (PMC10010045; doi:10.1186/s12936-023-04456-y)
Supplement: Supplementary file 1 — Additional file 1. Genotype of each individual mosquito of all analyzed insecticide resistance loci. [file 12936_2023_4456_MOESM1_ESM.xlsx]

## Sheet: Data _species_kdr Vo2
T4 Table. Genotype of each individual mosquito for all analysed insecticide resistance loci. Highlighted in yellow are the individuals (ID:Eli 16,Eli91, 106 and 145) that we excluded from the kdr analysis because of reaction failures.
ID	Origin	Species	Vgsc_L995F	Vgsc_L995S	Vgsc_N1570Y	Ace1_G280S
Eli1	field	Ag	FF	LL	NN	GG
Eli2	field	Ag	FF	LL	NN	GS
Eli3	field	Ag	FF	LL	NN	GS
Eli4	field	Ac	LF	LL	NN	GG
Eli5	field	Ag	FF	LL	NN	GG
Eli6	field	Ag	FF	LL	NN	GS
Eli7	field	Ac	FF	LL	NN	GS
Eli8	field	AcAg_hybrid	FF	LL	NN	GS
Eli9	field	Ac	LL	LL	NN	GS
Eli10	field	Ac	LF	LL	NN	GS
Eli11	field	Aa	LL	SS	NN	GS
Eli12	field	Ag	FF	LL	NY	GG
Eli13	field	Ag	FF	LL	NN	GS
Eli14	field	Ac	FF	LL	NN	GG
Eli15	field	MM	Ac	failed	NN	GS
Eli16	field	MM	Ac	failed	NN	NA
Eli17	field	AcAg_hybrid	FF	LL	NN	GS
Eli18	field	Ac	LL	LL	NN	GG
Eli19	field	Ag	FF	LL	NN	GG
Eli20	field	Ac	LF	LL	NN	GG
Eli21	field	Aa	LL	SS	NN	GG
Eli22	field	Ag	FF	LL	NY	GG
Eli23	field	Ag	FF	LL	NN	GG
Eli24	field	Ac	FF	LL	NN	SS
Eli25	field	Ac	FF	LL	NN	GG
Eli26	field	AcAg_hybrid	LF	LL	NN	GS
Eli27	field	Ag	FF	LL	NN	GG
Eli28	field	Aa	LF	LL	NN	GG
Eli29	field	Aa	LF	LL	NN	GS
Eli30	field	Ac	FF	LL	NN	GG
Eli31	field	Ac	LF	LL	NN	GS
Eli32	field	Aa	LL	LS	NN	GG
Eli33	field	Ag	FF	LL	NN	GG
Eli34	field	AcAg_hybrid	FF	LL	NN	GS
Eli35	field	AcAg_hybrid	LF	LL	NN	GS
Eli36	field	Ag	FF	LL	NN	GG
Eli37	field	Ag	FF	LL	NN	GG
Eli38	field	Ag	FF	LL	NN	GS
Eli39	field	Ac	FF	LL	NN	GS
Eli40	field	Ag	FF	LL	NN	GG
Eli41	field	Ag	FF	LL	NN	GG
Eli42	field	Ag	FF	LL	NN	GS
Eli43	field	Ac	LF	LL	NN	GS
Eli44	field	Ac	FF	LL	NN	GS
Eli45	field	Aa	LL	SS	NN	GG
Eli46	field	Ac	LF	LL	NN	GS
Eli47	field	Aa	FS	FS	NN	GG
Eli48	field	Ag	FF	LL	NN	GS
Eli49	field	Ac	FF	LL	NN	GS
Eli50	field	Ag	FF	LL	NY	GS
Eli51	field	Ag	FF	LL	NN	GG
Eli52	field	Ac	FF	LL	NN	GS
Eli53	field	Ac	FF	LL	NN	GS
Eli54	field	Ac	LL	LL	NN	GG
Eli55	field	Ac	LF	LL	NN	GS
Eli56	field	Ac	LL	LL	NN	GS
Eli57	field	Ac	LL	LL	NN	GS
Eli58	field	Aa	FS	FS	NN	GG
Eli59	field	Ac	FF	LL	NN	GS
Eli60	field	Ag	FF	LL	NN	GG
Eli61	field	Ag	FF	LL	NN	GG
Eli62	field	Ag	FF	LL	NN	GG
Eli63	field	Ag	FF	LL	NN	GS
Eli64	field	Aa	FS	FS	NN	GG
Eli65	field	Ag	FF	LL	NN	GS
Eli66	field	Ac	LF	LL	NN	GS
Eli67	field	Ac	LF	LL	NN	GS
Eli68	field	Ac	LF	LL	NN	GS
Eli69	field	Aa	LL	SS	NN	GG
Eli70	field	Ag	FF	LL	NY	GG
Eli71	field	Ag	FF	LL	NN	GS
Eli72	field	Ac	FF	LL	NN	GS
Eli73	field	Ag	FF	LL	NN	GG
Eli74	field	Ag	FF	LL	NN	GG
Eli75	field	Ac	FF	LL	NN	GS
Eli76	field	Aa	LL	SS	NN	GG
Eli77	field	Ag	FF	LL	NY	GS
Eli78	field	Ac	FF	LL	NN	GG
Eli79	field	Aa	FS	FS	NN	GG
Eli80	field	Ag	FF	LL	NY	GS
Eli81	field	Ac	FF	LL	NN	GS
Eli82	field	Ag	FF	LL	NN	GS
Eli83	field	Ag	FF	LL	NN	GS
Eli84	field	Ac	FF	LL	NN	GS
Eli85	field	Ag	FF	LL	NN	GG
Eli86	field	Ac	LF	LL	NN	GS
Eli87	field	Ag	FF	LL	NN	SS
Eli88	field	Ag	FF	LL	NN	GS
Eli89	field	Aa	LL	SS	NN	GG
Eli90	field	Ag	FF	LL	NN	GS
Eli91	field	SS	Ag	FF	failed	GG
Eli92	field	Aa	LF	LL	NN	GS
Eli93	field	Aa	LL	SS	NN	GG
Eli95	field	Aa	FS	FS	NN	GG
Eli97	field	Ac	FF	LL	NN	GS
Eli98	field	Ac	FF	LL	NN	GG
Eli99	field	Ag	FF	LL	NN	GG
Eli100	field	Ag	FF	LL	NN	GS
Eli101	field	Aa	LF	LL	NN	GG
Eli102	field	Aa	LL	SS	NN	GG
Eli106	field	Ac	LF	LL	NN	NA
Eli107	field	Ac	LF	LL	NN	GG
Eli108	field	Ac	LF	LL	NN	GG
Eli109	field	Ac	LF	LL	NN	GS
Eli110	field	Aa	FS	FS	NN	GG
Eli112	field	Ag	FF	LL	NN	GG
Eli114	field	Ac	FF	LL	NN	GS
Eli115	field	Ag	FF	LL	NN	GS
Eli116	field	Aa	LL	SS	NN	GG
Eli117	field	Ag	FF	LL	NN	SS
Eli118	field	Aa	LL	SS	NN	GG
Eli119	field	Ac	FF	LL	NN	GS
Eli120	field	AcAg_hybrid	LL	LL	NN	GS
Eli121	field	Ac	LF	LL	NN	GS
Eli122	field	Ac	LL	LL	NN	SS
Eli123	field	Ag	FF	LL	NN	GS
Eli125	field	Ac	FF	LL	NN	GG
Eli126	field	Ac	LF	LL	NN	GG
Eli127	field	Ac	FF	LL	NN	GS
Eli128	field	Ac	LF	LL	NN	GS
Eli129	field	Aa	FF	LL	NN	GG
Eli130	field	Ag	FF	LL	NN	GS
Eli133	field	Ag	FF	LL	NN	SS
Eli134	field	Ac	FF	LL	NN	GG
Eli135	field	Aa	FS	FS	NN	GG
Eli136	field	Ac	LL	LL	NN	GS
Eli145	field	NA	NA	LF	NN	GS
Eli164	field	Ag	FF	LL	NN	SS
Eli165	field	Ag	FF	LL	YY	GG
