# Supplementary material for: Species composition and insecticide resistance in malaria vectors in Ellibou, southern Côte d’Ivoire and first finding of Anopheles arabiensis in Côte d’Ivoire
Source: Malar J. 2023 Mar 13;22:93. doi: 10.1186/s12936-023-04456-y (PMC10010045; doi:10.1186/s12936-023-04456-y)
Supplement: Supplementary file 2 — Additional file 2: Table. Genes expression analysis results between field strains and laboratory strains):Anopheles gambiae s.s. from the field were compared to An. gambiae s.s. Kisumu, originating fromKisumu, Kenya, and An. coluzzii from the field were compared to An. coluzzii Ngousso, originating fromYaoundé. [file 12936_2023_4456_MOESM2_ESM.xlsx]

## Sheet: REF_DetoxA
Supplementary data: ct values of individual from each gene. Field population are compared to susceptible strains Kis-NgouAgo. Highlited in yellow are Ct values of Housekeeping gene , RPS7 from which Ct values are up to 27.10, are not included to the analysis
Sample ID	specie	RPS7	CYP6P3	CYP6M2
Kis 1	Ag	22.1908	28.4508	30.3445
Kis 2	Ag	20.8811	27.0311	28.4583
Kis 3	Ag	22.6105	28.7104	32.1779
Kis 4	Ag	22.9127	26.5833	31.1474
Kis 5	Ag	21.7705	26.2319	32.7659
Kis 6	Ag	21.6063	27.4383	29.0751
Kis 7	Ag	21.256	25.0371	30.4177
Kis 8	Ag	22.1138	26.2715	31.667
Kis 9	Ag	22.0655	27.0052	31.9998
Kis 10	Ag	23.0659	26.6426	31.8477
Kis 11	Ag	21.7134	28.457	30.6273
Kis 12	Ag	22.5737	26.1759	31.9503
Kis 13	Ag	20.661	28.1486	29.0511
Kis 14	Ag	21.3994	26.0237	26.4857
Kis 15	Ag	21.7853	27.5361	32.4978
Kis 16	Ag	21.8871	25.7674	29.9707
Kis 17	Ag	22.1675	27.4514	29.2936
Kis 18	Ag	21.5896	27.0624	30.7741
Kis 19	Ag	21.0847	26.0373	31.8685
Kis 20	Ag	20.5796	26.4686	27.6063
Kis 21	Ag	24.1563	29.2654	29.5372
Kis 22	Ag	21.3418	26.1004	29.035
Kis 23	Ag	22.562	31.227	29.2599
Kis 24	Ag	22.3485	29.9123	28.6769
Kis 25	Ag	20.9959	32.708	30.2336
Kis 26	Ag	20.7769	26.6469	30.3306
Kis 27	Ag	22.103	27.4957	30.881
Kis 28	Ag	21.0193	24.8202	28.4099
Kis 29	Ag	21.2608	34.3311	32.0073
Kis 30	Ag	20.8379	26.0295	32.093
Kis 31	Ag	26.4439	27.7072	33.2788
Kis 32	Ag	21.2501	29.2343	32.4616
Kis 33	Ag	20.4372	28.4816	30.084
Kis 34	Ag	21.031	28.4119	28.5078
Kis 35	Ag	21.9263	26.5891	28.07
Kis 36	Ag	21.5439	26.385	26.4104
Kis 37	Ag	22.362	25.2224	28.8549
Kis 38	Ag	21.226	26.5761	32.2264
Kis 39	Ag	22.5326	28.5369	29.4741
Kis 40	Ag	20.6259	23.7732	28.8961
Kis 41	Ag	21.3042	24.2313	32.9549
Kis 42	Ag	21.2613	26.9589	28.7751
Kis 44	Ag	20.8365	27.6003	29.5979
Kis 45	Ag	20.6248	26.2999	33.2996
Kis 46	Ag	20.0801	24.312	27.7
Kis 47	Ag	19.763	24.0113	29.0216
NGO1	Ac	23.4916	31.1912	32.7003
NGO2	Ac	20.4377	28.5178	32.0065
NGO3	Ac	21.2102	29.2276	33.3703
NGO4	Ac	21.1511	28.6914	32.0959
NGO5	Ac	22.0945	29.9474	31.3978
NGO6	Ac	20.581	32.2315	30.993
NGO7	Ac	23.896	30.172	37.1454
NGO8	Ac	21.3947	28.9827	35.4488
NGO9	Ac	22.0787	30.0057	31.2278
NGO10	Ac	22.0962	30.0194	32.291
NGO11	Ac	21.0862	31.3885	32.7114
NGO12	Ac	22.0367	30.2265	32.065
NGO14	Ac	23.4622	30.1262	39.2501
NGO15	Ac	26.253	33.3361	36.0324
NGO16	Ac	26.9406	36.116	38.6634
NGO17	Ac	23.0555	33.3442	32.8673
NGO18	Ac	24.2782	32.1318	35.3514
NGO19	Ac	24.5019	33.0498	33.3472
NGO20	Ac	25.7598	33.1432	36.3436
NGO21	Ac	29.3299	34.1862	38.3636
NGO22	Ac	27.7992	36.3198	37.0098
NGO23	Ac	23.549	30.989	35.1208
NGO24	Ac	26.0844	34.9343	36.461
NGO25	Ac	24.6131	30.2569	33.5714
NGO26	Ac	22.7387	31.2447	32.1631
NGO27	Ac	24.6871	32.0366	37.3061
NGO28	Ac	26.1081	33.1267	36.9729
NGO29	Ac	22.2323	30.3636	31.1732
NGO30	Ac	23.0888	29.9577	32.5193
NGO31	Ac	21.5253	29.7618	33.3756
NGO32	Ac	21.2772	28.431	31.9597
NGO33	Ac	23.092	31.0233	33.4642
NGO34	Ac	25.498	32.4843	35.6427
NGO35	Ac	22.1377	29.9708	34.6832
NGO36	Ac	21.916	30.687	35.3357
NGO37	Ac	22.4458	29.9423	32.1116
NGO38	Ac	22.127	27.8869	30.1477
NGO39	Ac	22.5404	29.8398	32.345
NGO40	Ac	22.9417	30.3877	31.7369
NGO41	Ac	22.2878	31.513	33.4762
NGO42	Ac	23.1003	34.9506	34.3752
NGO43	Ac	23.1924	31.6204	33.1867
NGO44	Ac	21.8204	29.2125	32.2052
NGO46	Ac	23.7974	29.5824	39.4097
NGO47	Ac	25.4008	29.9254	39.4933
NGO48	Ac	20.1402	25.2817	23.16
NGO49	Ac	21.4634	26.037	23.61
NGO50	Ac	22.1947	28.4526	25.77

## Sheet: Detox.A.id
ID	species	A_RPS7	A_CYP6P3	A_CYP6M2
ELI2	Ag	23.76	28.92	29.58
ELI3	Ag	22.97	28.22	26.54
ELI13	Ag	23.52	27.13	27.22
ELI19	Ag	26.57	28.57	28.19
ELI23	Ag	22.44	27.62	28.19
ELI27	Ag	24.97	30.03	27.48
ELI33	Ag	22.67	28.11	26.76
ELI36	Ag	24.56	29.59	27.92
ELI37	Ag	23.87	30.49	29.95
ELI38	Ag	23.56	27.51	27.03
ELI40	Ag	26.47	30.93	28.66
ELI41	Ag	24.38	30.42	33.6
ELI42	Ag	22.34	29.17	28.51
ELI48	Ag	24.82	31.07	29.47
ELI51	Ag	23.47	29.53	30.88
ELI60	Ag	23.39	30.71	28.45
ELI61	Ag	23.87	28.19	27.58
ELI62	Ag	25.42	28.83	28.64
ELI63	Ag	23.2	29.55	31.25
ELI70	Ag	23.45	32.4	30.04
ELI71	Ag	23.9	30.3	33.48
ELI74	Ag	21.47	30.87	28.34
ELI12	Ag	25.59	32.8	30.72
ELI22	Ag	24.78	31.01	31.81
ELI50	Ag	23.48	26.77	28.44
ELI90	Ag	26.23	31.26	32.64
ELI9	Ac	24.83	27.43	28.48
ELI14	Ac	25.64	30.32	30.18
ELI15	Ac	26.43	28.79	29.18
ELI18	Ac	20.73	24.98	27.08
ELI20	Ac	25.4	26.65	28.31
ELI24	Ac	23.49	28.34	30.05
ELI25	Ac	26.12	30.58	31.34
ELI30	Ac	24.71	26.17	26.08
ELI39	Ac	23.57	25.87	29.32
ELI43	Ac	25.17	28.99	30.04
ELI44	Ac	24.1	29	30.17
ELI46	Ac	25.69	29.13	29.32
ELI49	Ac	23.05	28.17	28.75
ELI52	Ac	23.28	26.64	27.9
ELI53	Ac	24.89	27.29	31.45
ELI54	Ac	22.58	28.33	28.14
ELI55	Ac	22.16	26.56	26.1
ELI56	Ac	24.99	25.68	25.51
ELI57	Ac	24.03	27.12	28.29
ELI59	Ac	23.68	27.97	27.36
ELI66	Ac	25.31	28.68	30.86
ELI67	Ac	21.63	24.15	24.27
ELI68	Ac	21.63	25.09	26.09
ELI72	Ac	21.59	26.23	24.08
ELI75	Ac	24.59	29.53	28.03

## Sheet: REF_DetoxB
Sample ID	Specie	RPS7	CYP6P4	CYP9K1
Kis1	Ag	22.0041	31.2143	29.6957
Kis2	Ag	20.4342	29.2116	27.2527
Kis3	Ag	21.9367	31.255	29.0585
Kis4	Ag	22.2978	30.3608	28.8702
Kis5	Ag	21.4349	29.0639	28.9393
Kis6	Ag	20.8481	28.8346	28.4254
Kis7	Ag	20.7085	26.7443	27.4034
Kis8	Ag	21.6709	28.5315	29.0789
Kis9	Ag	22.2419	28.842	28.9802
Kis10	Ag	20.8991	29.9803	28.6419
Kis11	Ag	22.4988	29.3312	29.8492
Kis12	Ag	20.5593	28.4029	26.9877
Kis13	Ag	20.8316	27.1038	26.4499
Kis14	Ag	21.3644	28.7374	27.3607
Kis15	Ag	22.0994	30.006	28.2965
Kis17	Ag	20.7786	28.9976	26.9698
Kis18	Ag	21.6969	29.8588	28.4639
Kis19	Ag	20.0571	27.5323	26.9182
Kis20	Ag	20.0223	29.6408	27.1815
Kis21	Ag	21.9276	28.2127	27.904
Kis22	Ag	20.2566	27.6287	26.8145
Kis23	Ag	21.4888	29.9475	28.8284
Kis24	Ag	21.3671	29.7365	28.725
Kis25	Ag	19.9347	29.5987	27.0919
Kis26	Ag	20.2548	28.9774	26.0627
Kis27	Ag	21.3646	29.7923	28.0219
Kis28	Ag	19.8797	27.1268	25.1353
Kis29	Ag	20.1302	33.549	28.881
Kis30	Ag	19.8125	26.8469	26.4458
Kis31	Ag	26.667	31.5809	30.505
Kis32	Ag	20.2426	28.3518	27.3674
Kis33	Ag	20.6087	35.1318	35.7832
Kis34	Ag	21.4095	27.7858	28.2802
Kis35	Ag	22.0606	32.1021	29.525
Kis36	Ag	20.172	28.6682	27.6319
Kis39	Ag	21.0898	27.7779	27.7763
Kis40	Ag	22.2454	28.5206	31.1327
Kis41	Ag	21.0446	31.1355	34.5058
Kis42	Ag	21.9721	30.1656	29.4879
Kis43	Ag	20.7298	26.756	26.223
Kis44	Ag	21.1969	28.5751	29.3719
Kis45	Ag	21.3874	29.9257	29.1776
Kis46	Ag	20.3972	28.3266	27.2734
Kis47	Ag	20.5468	29.263	29.2621
Kis48	Ag	20.4664	29.0537	27.4726
Kis49	Ag	20.0628	29.407	27.6795
Kis50	Ag	20.259	28.7679	31.1925
NGO1	Ac	22.1771	35.1456	28.3697
NGO2	Ac	20.5483	34.0265	28.0889
NGO3	Ac	20.936	34.1225	27.9228
NGO4	Ac	20.6021	31.4518	26.2493
NGO5	Ac	21.7274	34.4664	28.3485
NGO6	Ac	20.791	34.5592	28.1853
NGO7	Ac	23.8116	35.9634	30.0093
NGO8	Ac	21.3613	32.191	27.7842
NGO9	Ac	21.5637	33.3875	27.8115
NGO10	Ac	21.2849	33.0338	27.5982
NGO11	Ac	21.1626	34.5803	29.1519
NGO13	Ac	23.6394	36.317	30.0132
NGO14	Ac	26.2195	39.6973	32.7146
NGO15	Ac	26.6156	39.535	33.5673
NGO17	Ac	22.5232	35.7276	30.0695
NGO18	Ac	23.4521	35.7575	30.1903
NGO19	Ac	24.0982	36.2449	30.2351
NGO20	Ac	24.6768	33.5505	31.1889
NGO23	Ac	22.8306	34.6621	29.4123
NGO24	Ac	25.7591	37.827	31.6725
NGO25	Ac	23.7343	34.5413	29.616
NGO26	Ac	21.898	34.0891	28.8341
NGO27	Ac	24.275	37.0107	31.2589
NGO28	Ac	25.3328	37.6717	31.6542
NGO29	Ac	22.1516	34.3641	28.5882
NGO30	Ac	22.0471	34.0514	28.1919
NGO31	Ac	21.5123	34.9608	28.6783
NGO32	Ac	21.4126	34.19	27.8629
NGO33	Ac	23.6103	36.3891	30.317
NGO34	Ac	22.5289	35.4556	29.4542
NGO35	Ac	22.1288	34.1222	28.6063
NGO36	Ac	22.3829	34.7427	29.8295
NGO37	Ac	25.3211	37.1734	32.0866
NGO38	Ac	21.8199	34.6019	28.2648
NGO39	Ac	22.1547	35.8368	28.338
NGO40	Ac	22.1977	33.7291	27.3433
NGO41	Ac	21.8564	32.2415	27.2027
NGO42	Ac	22.0744	34.2315	28.1249
NGO43	Ac	22.8691	34.188	27.9775
NGO45	Ac	22.6914	36.9473	30.5751
NGO46	Ac	22.5398	34.3332	28.8451
NGO47	Ac	21.2919	34.0075	27.2175
NGO48	Ac	22.2823	34.2342	28.2263
NGO49	Ac	23.0006	35.2969	29.4448
NGO50	Ac	25.1166	35.1976	30.5952
NGO21	Ac	28.0743	39.4443	33.3434	not_incl_in_REST

## Sheet: Detox.B.id
ID	species	B_RPS7	B_CYP6P4	B_CYP9K1
ELI1	Ag	25.02	33.42	27.07
ELI2	Ag	22.87	30.74	25.46
ELI3	Ag	22.43	30.8	26.73
ELI5	Ag	24.01	31.05	25.39
ELI6	Ag	24.09	33.48	27.08
ELI13	Ag	22.79	30.07	26.71
ELI23	Ag	22.31	31.18	25.77
ELI27	Ag	22.94	30.22	24.51
ELI33	Ag	21.32	29.18	25.41
ELI37	Ag	23.85	32.9	26.49
ELI38	Ag	23.36	31.06	26.98
ELI40	Ag	25.07	31.56	26.86
ELI41	Ag	21.77	31.95	25.61
ELI42	Ag	20.96	30.49	22.9
ELI51	Ag	24.14	34.26	29.06
ELI60	Ag	23.46	32.23	26.23
ELI62	Ag	24.22	31.02	26.82
ELI63	Ag	26.68	30.81	29.27
ELI70	Ag	22.15	31.24	26.87
ELI71	Ag	23.57	32.77	29.5
ELI73	Ag	23.91	31.74	26.97
ELI74	Ag	23.07	31.98	26.11
ELI22	Ag	24.04	34.36	27.06
ELI50	Ag	22.83	29.65	26.62
ELI90	Ag	25.81	35.16	30.46
ELI4	Ac	26.93	31.36	30.86
ELI7	Ac	23.15	30.09	26.53
ELI9	Ac	24.5	27.63	27.69
ELI10	Ac	26.09	30.89	28.59
ELI14	Ac	21.58	25.1	26.32
ELI15	Ac	22.19	29.45	25.78
ELI16	Ac	24.09	29.13	27.41
ELI18	Ac	20.2	25.76	24.68
ELI20	Ac	22.32	26.41	25.44
ELI25	Ac	25.88	31.43	30.51
ELI30	Ac	21.35	25.47	23.21
ELI31	Ac	24.36	28.14	25.72
ELI39	Ac	22.48	26.55	25.77
ELI43	Ac	23.72	29	27.34
ELI44	Ac	22.58	28.92	25.82
ELI46	Ac	25.34	30.58	28.46
ELI49	Ac	24.99	31.38	29.82
ELI52	Ac	25.54	29.24	29.76
ELI53	Ac	22.92	27.46	24.83
ELI54	Ac	23.1	30.41	26.17
ELI55	Ac	21.58	28.05	25.24
ELI56	Ac	24.97	26.95	25.37
ELI57	Ac	23.28	29.26	26.49
ELI59	Ac	23.01	29.5	27.02
ELI66	Ac	23.85	30.72	28.05
ELI67	Ac	21.31	24.03	23.2
ELI68	Ac	21.38	25.69	25.84
ELI72	Ac	21.59	27.27	23.13
ELI75	Ac	23.68	28.9	25.21

## Sheet: REF_DetoxC
Sample ID	from	RPS7	CYP6Z1	GSTE2
Kis30	Ag	19.9053	27.3963	23.7398
Kis20	Ag	19.9607	27.1381	24.8216
Kis28	Ag	20.1132	29.1836	21.6053
Kis26	Ag	20.1654	26.1111	24.9067
Kis25	Ag	20.2748	26.7304	23.6745
Kis33	Ag	20.2882	26.7329	24.4156
Kis13	Ag	20.292	27.0195	23.5841
Kis50	Ag	20.4315	26.8558	21.8599
Kis29	Ag	20.4509	27.6614	24.4807
Kis19	Ag	20.4968	26.9367	23.1525
Kis2	Ag	20.6973	26.8956	24.7796
Kis49	Ag	20.7317	28.4313	22.0685
Kis32	Ag	20.7426	28.1513	23.878
Kis22	Ag	20.793	27.1046	24.2752
Kis14	Ag	20.8177	26.3921	24.6661
Kis46	Ag	20.9031	26.3218	23.6236
Kis36	Ag	20.9512	27.506	24.6497
Kis11	Ag	20.9648	29.4012	24.9761
Kis43	Ag	20.9721	27.9924	22.2538
Kis17	Ag	21.0068	27.0788	25.2283
Kis6	Ag	21.0306	26.4342	28.2549
Kis47	Ag	21.0517	27.761	26.9684
Kis15	Ag	21.2081	27.7455	23.9536
Kis8	Ag	21.2226	28.5122	24.4607
Kis48	Ag	21.2377	28.6225	25.4993
Kis7	Ag	21.2561	26.8982	24.1755
Kis27	Ag	21.2619	27.9213	25.2583
Kis44	Ag	21.3479	29.1476	22.461
Kis5	Ag	21.3519	29.2206	25.0315
Kis37	Ag	21.397	26.5536	24.6386
Kis34	Ag	21.4678	27.829	25.1178
Kis41	Ag	21.5479	28.3212	24.3309
Kis18	Ag	21.6631	27.3543	25.9012
Kis45	Ag	21.674	28.5146	25.4204
Kis3	Ag	21.872	28.257	24.9152
Kis16	Ag	21.9185	27.7428	25.316
Kis24	Ag	22.0341	27.1125	25.55
Kis9	Ag	22.087	29.4428	25.1201
Kis39	Ag	22.146	27.9052	24.1436
Kis23	Ag	22.153	28.4893	27.2943
Kis35	Ag	22.2161	30.4216	24.412
Kis12	Ag	22.2647	28.83	26.2155
Kis21	Ag	22.3165	26.4562	27.1126
Kis1	Ag	22.3263	29.455	28.4169
Kis40	Ag	22.4083	29.5169	23.2734
Kis38	Ag	22.5178	28.5296	25.8274
Kis10	Ag	22.6798	28.9917	27.0465
Kis42	Ag	22.7937	29.5752	27.5023
Kis4	Ag	22.8754	31.2081	27.3508
Kis31	Ag	27.5964	31.7458	29.1847
NGO2	Ac	20.794	26.1505	23.4551
NGO11	Ac	20.9633	26.2276	25.1985
NGO3	Ac	20.9824	26.6293	24.183
NGO4	Ac	21.0793	25.7025	22.0449
NGO6	Ac	21.1712	26.5746	25.2162
NGO32	Ac	21.2096	25.5528	25.1341
NGO12	Ac	21.4579	25.8012	24.1869
NGO31	Ac	21.626	27.7045	26.1755
NGO10	Ac	21.8219	26.8964	24.8587
NGO47	Ac	21.9293	27.364	24.8624
NGO44	Ac	22.0391	26.9452	26.4132
NGO8	Ac	22.0467	26.457	23.1
NGO5	Ac	22.0944	26.6149	25.7532
NGO9	Ac	22.1111	26.3144	26.3307
NGO39	Ac	22.1653	27.6536	26.6518
NGO41	Ac	22.2591	27.2225	23.4126
NGO38	Ac	22.3032	27.154	26.9394
NGO30	Ac	22.3247	27.6072	25.7935
NGO29	Ac	22.4953	27.6303	26.7366
NGO34	Ac	22.6039	28.3947	26.2063
NGO1	Ac	22.6358	28.0374	26.0026
NGO42	Ac	22.6825	27.763	25.9452
NGO26	Ac	22.738	28.1742	26.4058
NGO40	Ac	22.8261	28.1166	25.474
NGO36	Ac	22.8285	27.9864	26.721
NGO43	Ac	22.9722	28.622	25.8458
NGO17	Ac	23.0814	29.753	27.8088
NGO46	Ac	23.1237	27.7128	26.3779
NGO35	Ac	23.2108	28.6088	26.3077
NGO33	Ac	23.2339	28.895	25.8657
NGO23	Ac	23.3225	29.0628	26.9403
NGO45	Ac	23.3248	29.8632	28.0153
NGO14	Ac	23.3253	29.9439	25.5862
NGO48	Ac	23.412	29.1721	27.3079
NGO49	Ac	23.6578	28.6896	26.6572
NGO18	Ac	23.7401	29.5988	27.88
NGO19	Ac	23.8106	29.1358	27.4575
NGO27	Ac	24.1519	29.7053	28.3344
NGO7	Ac	24.5121	30.6978	27.9869
NGO25	Ac	24.924	29.2135	28.102
NGO20	Ac	25.1037	30.7947	28.5189
NGO37	Ac	25.6641	31.7952	30.5144
NGO28	Ac	25.7289	32.2246	28.8554
NGO50	Ac	26.1281	32.6927	28.6051
NGO24	Ac	26.5797	31.2263	30.2012
NGO15	Ac	26.7617	32.4788	30.9536
NGO16	Ac	27.1041	33.8918	31.2739	not_incl_in_REST
NGO22	Ac	28.0765	34.5225	32.0147	not_incl_in_REST
NGO21	Ac	28.2769	33.6346	31.9457	not_incl_in_REST
NGO13	Ac	29.7558	35.2119	33.0913	not_incl_in_REST

## Sheet: Detox.C.id
ID	species	C_RPS7	C_CYP6Z1	C_GSTE2
ELI1	Ag	26.39	28.23	28.37
ELI3	Ag	22.85	27.09	25.77
ELI6	Ag	27.07	28.51	29.96
ELI13	Ag	22.03	24.46	24.86
ELI19	Ag	23.42	25.73	25.63
ELI23	Ag	22.21	26.59	26.95
ELI27	Ag	24.72	28.29	27.55
ELI33	Ag	21.67	24.24	25.57
ELI36	Ag	25.08	27.63	30.13
ELI37	Ag	24.05	26.76	29.02
ELI38	Ag	23.58	25.46	26.01
ELI40	Ag	27.54	28.33	28.84
ELI41	Ag	22.43	27.01	26.18
ELI42	Ag	21.09	24.11	25.32
ELI48	Ag	26.6	28.14	28.21
ELI51	Ag	25.16	28.88	28.8
ELI60	Ag	23.91	28.28	28.01
ELI61	Ag	26.51	28.49	30.53
ELI62	Ag	25.06	26.95	29.01
ELI63	Ag	24.75	27.25	26.23
ELI70	Ag	23.12	27.53	26.5
ELI71	Ag	25.57	28.85	28.41
ELI73	Ag	23.01	25.24	26.02
ELI74	Ag	24.19	27.66	27.47
ELI22	Ag	25.1	28.28	26.8
ELI50	Ag	24.01	27.33	26.24
ELI90	Ag	26.52	29.82	30.68
ELI7	Ac	22.78	25.87	24.47
ELI9	Ac	24.57	26.32	27.83
ELI10	Ac	24.3	28.17	26.92
ELI14	Ac	23.77	27.78	26.83
ELI24	Ac	22.93	26.7	25.82
ELI25	Ac	26.32	29.87	28.73
ELI30	Ac	23.18	26.29	25.73
ELI31	Ac	25.58	27.21	27.27
ELI39	Ac	23.88	27.49	26.81
ELI43	Ac	24.5	26.09	27.17
ELI44	Ac	22.34	25.33	25.55
ELI46	Ac	26.77	28.61	29.62
ELI52	Ac	23.76	26.21	25.99
ELI53	Ac	25.2	28.42	28.12
ELI54	Ac	21.85	25.21	25.2
ELI55	Ac	21.18	23.94	26.09
ELI57	Ac	23.88	27.03	28.61
ELI59	Ac	22.98	26.04	25.88
ELI66	Ac	25	27.37	27.84
ELI67	Ac	22.27	25.48	25.49
ELI72	Ac	23.2	24.57	27.36
ELI75	Ac	25.04	26.94	26.34

## Sheet: REF_DetoxD
SampleID	from	RPS7	CYP6P1	CYP4G16
Kis50	Ag	19.5116	24.3179	20.9312
Kis49	Ag	19.5954	24.5743	21.472
Kis33	Ag	20.0249	24.6776	21.4873
Kis30	Ag	20.1819	23.5871	21.8725
Kis36	Ag	20.2336	24.1366	22.2237
Kis46	Ag	20.3319	24.7671	22.7742
Kis47	Ag	20.3452	25.3683	23.3332
Kis29	Ag	20.4331	25.5912	23.1088
Kis48	Ag	20.4424	24.4267	22.6635
Kis20	Ag	20.4774	25.3325	23.2326
Kis28	Ag	20.5424	24.38	21.8627
Kis13	Ag	20.6082	24.5031	23.8524
Kis41	Ag	20.6409	24.3989	22.9244
Kis43	Ag	20.6586	24.9206	21.7287
Kis22	Ag	20.7488	24.0689	23.1151
Kis37	Ag	20.8333	24.5128	23.7656
Kis26	Ag	20.8441	25.8363	21.9509
Kis25	Ag	20.853	24.8847	22.324
Kis11	Ag	20.8726	24.8576	24.6258
Kis14	Ag	20.9657	25.7451	23.1783
Kis32	Ag	20.9854	25.474	22.9731
Kis34	Ag	20.9936	25.3559	24.0352
Kis15	Ag	21.0174	24.7257	23.9576
Kis44	Ag	21.0613	25.2029	21.9565
Kis6	Ag	21.0795	25.22	23.873
Kis2	Ag	21.1303	25.0382	23.3752
Kis27	Ag	21.1455	26.4441	24.7661
Kis45	Ag	21.1587	25.7119	23.542
Kis7	Ag	21.16	24.8257	24.5949
Kis8	Ag	21.1667	25.2282	25.2
Kis19	Ag	21.3667	25.6829	22.3947
Kis17	Ag	21.4674	25.4662	22.8346
Kis18	Ag	21.5865	25.5602	24.8929
Kis35	Ag	21.6054	26.4818	24.1581
Kis5	Ag	21.7861	25.5591	24.8072
Kis39	Ag	21.8014	25.2267	23.1921
Kis9	Ag	21.8306	25.5251	25.0454
Kis38	Ag	21.8496	25.982	25.3037
Kis16	Ag	21.9871	25.2668	24.7512
Kis40	Ag	22.0381	25.3246	24.2887
Kis24	Ag	22.0793	25.6645	24.8637
Kis42	Ag	22.1493	25.6483	24.9837
Kis1	Ag	22.2027	25.9512	26.5598
Kis3	Ag	22.2543	26.1586	25.644
Kis12	Ag	22.3831	25.8772	25.22
Kis21	Ag	22.3869	25.0239	25.4292
Kis10	Ag	22.4408	25.651	25.7419
Kis23	Ag	22.458	25.9631	26.4146
Kis4	Ag	22.6844	26.3767	25.0991
NGO4	Ac	20.6414	26.1885	20.8965
NGO2	Ac	20.6529	26.5937	22.6525
NGO6	Ac	21.078	26.5566	24.2365
NGO10	Ac	21.1158	25.6838	23.5325
NGO3	Ac	21.1957	26.3642	23.7641
NGO12	Ac	21.3544	26.0288	23.4389
NGO47	Ac	21.3701	25.9012	23.722
NGO11	Ac	21.3959	26.6537	24.1775
NGO44	Ac	21.464	26.7464	26.0106
NGO41	Ac	21.4959	25.3816	23.2919
NGO8	Ac	21.6302	27.471	22.7943
NGO5	Ac	21.7423	26.6696	23.7458
NGO32	Ac	21.7522	26.5313	23.3708
NGO9	Ac	21.9869	26.7665	24.7822
NGO38	Ac	22.0078	27.2915	24.3715
NGO34	Ac	22.0781	27.4919	25.4883
NGO1	Ac	22.1689	27.2354	24.2287
NGO36	Ac	22.1886	27.0242	25.0002
NGO39	Ac	22.2025	27.3238	25.2634
NGO42	Ac	22.2106	26.3296	24.0597
NGO31	Ac	22.2148	27.4224	25.1087
NGO26	Ac	22.2722	26.802	25.0546
NGO29	Ac	22.3712	26.9839	24.7893
NGO48	Ac	22.4468	26.5277	24.5224
NGO43	Ac	22.463	26.6623	25.3575
NGO40	Ac	22.5054	27.002	24.5376
NGO46	Ac	22.6468	26.1692	25.186
NGO35	Ac	22.6786	26.3318	25.034
NGO45	Ac	22.8737	27.5942	28.7255
NGO33	Ac	22.9663	26.481	25.8209
NGO30	Ac	22.9856	26.9236	24.5681
NGO23	Ac	23.4103	26.9298	26.4431
NGO49	Ac	23.6114	27.1731	25.8723
NGO14	Ac	23.6921	28.3738	25.3467
NGO7	Ac	23.7121	27.4384	29.6073
NGO17	Ac	23.7743	28.3063	25.5578
NGO18	Ac	24.0011	29.0376	26.8679
NGO25	Ac	24.2682	27.063	27.5725
NGO27	Ac	24.4931	28.5944	27.2721
NGO19	Ac	24.9101	29.2255	27.1483
NGO37	Ac	25.0101	28.3428	31.3094
NGO20	Ac	25.4115	30.2553	27.8607
NGO50	Ac	25.5293	28.6608	30.3577
NGO28	Ac	25.9435	28.2269	31.325
NGO24	Ac	26.6352	29.8446	31.2614
NGO15	Ac	26.7262	30.2178	29.8504
NGO16	Ac	27.133	30.9478	30.9036
NGO21	Ac	28.1881	30.639	31.2109	not_incl_in_REST
NGO22	Ac	28.5617	31.9647	31.6516	not_incl_in_REST
NGO13	Ac	30.0218	32.0418	34.8798	not_incl_in_REST
Kis31	Ag	28.0177	27.252	33.6307	not_incl_in_REST

## Sheet: Detox.D.id
ID	species	D_RPS7	D_CYP6P1	D_CYP4G16
ELI2	Ag	24.11	27.47	26.45
ELI3	Ag	24.45	27.46	28.61
ELI19	Ag	24.02	27.04	27.27
ELI27	Ag	24.27	27.59	27.92
ELI33	Ag	22.03	25.33	23.97
ELI36	Ag	25.35	27.18	29.7
ELI37	Ag	25.16	27.67	27.04
ELI38	Ag	25.15	28.49	27.67
ELI41	Ag	25.02	27.79	26.92
ELI51	Ag	23.81	28.99	25.57
ELI62	Ag	24.3	26.63	29.29
ELI63	Ag	23.8	29.15	26.4
ELI70	Ag	22.94	27.24	24.52
ELI73	Ag	24.18	28.17	26.92
ELI50	Ag	23.62	26.72	29.35
ELI9	Ac	24.05	26.89	28.4
ELI15	Ac	23.21	27.23	25.99
ELI20	Ac	23.84	27.51	29.6
ELI25	Ac	26.65	29.72	29.47
ELI39	Ac	24.22	27.88	26.39
ELI43	Ac	24.84	26.59	27.73
ELI44	Ac	22.26	28.65	25.11
ELI46	Ac	26.53	27.5	31.95
ELI49	Ac	23.16	27.88	26.83
ELI52	Ac	24.25	28.45	27.07
ELI53	Ac	24.43	27.73	27.35
ELI55	Ac	23.5	25.35	31.24
ELI56	Ac	26.12	28.06	29.86
ELI57	Ac	24.51	29.16	27.35
ELI59	Ac	22.88	26.43	26.39
ELI66	Ac	25.28	28.51	28.56
ELI67	Ac	22.38	25.62	26.51
ELI72	Ac	22.03	24.88	25.84

## Sheet: Result_Gene Expression_REST  
	RESULTS OF REST ANALYSIS : Anopheles gambiae s.s. from the field were compared to An. gambiae s.s. Kisumu, originating from Kisumu, Kenya, and An. coluzzii from the field were compared to An. coluzzii Ngousso, originating from Yaoundé
	II- REST analysis using all reference sample for comparison
Number for Rest analysis			Deatox A	Detox B	Detox C	Detox D
Field.pop. An.coluzzii			25	29	22	18
Lab Colonie An. Coluzzii			48	45	46	18
Field. Pop. An.gambiae			26	25	27	15
Lab.colonie An.gambiae			26	47	27	15
	II-	Detox A-D for Elibou An.coluzzii Vs N'Guso
n-ref	n_Elibou	Assay	Gene	Expression	95%CI	P(H1)	Result
all_48	25	A	CYP6P3	17.343	1.164 - 313.558	0	UP
all_48	25	A	CYP6M2	66.744	0.255 - 3’693.461	0	UP
all_45	29	B	CYP6P4	147.15	13.877 - 1’416.420	0	UP
all_45	29	B	CYP9K1	9.85	2.183 - 65.982	0	UP
all_46	22	C	CYP6Z1	5.979	1.662 - 26.305	0	UP
all_46	22	C	GSTE2	1.431	0.226 - 6.640	0.032	UP
all_47	18	D	CYP6P1	2.119	0.241 - 14.458	0.001	UP
all_47	18	D	CYP4G16	0.534	0.025 - 8.056	0.011	DOWN
	II-Detox A-D for Elibou An. gambiae Vs Kisumu
	n-ref	n_Elibou	Assay	Gene	Expression	95%CI	P(H1)	Result
	all_47	26	A	CYP6P3	5.972	0.265 - 288.015	0	UP
	all_47	26	A	CYP6M2	4.291	0.143 - 430.400	0	UP
	all_47	25	B	CYP6P4	0.922	0.075 - 45.972	0.757	non significant
	all_47	25	B	CYP9K1	17.028	1.693 - 1’765.450	0	UP
	all_49	27	C	CYP6Z1	13.668	2.177 - 89.792	0	UP
	all_49	27	C	GSTE2	1.295	0.136 - 11.951	0.209	non-significant
	all_49	15	D	CYP6P1	1.583	0.312 - 6.188	0.002	UP
	all_49	15	D	CYP4G16	0.708	0.079 - 3.888	0.084	non significant
